# Supplementary material for: Genomic and Phylogenetic Analysis of Bacillus cereus Biovar anthracis Isolated from Archival Bone Samples Reveals Earlier Natural History of the Pathogen
Source: Pathogens. 2023 Aug 20;12(8):1065. doi: 10.3390/pathogens12081065 (PMC10457788; doi:10.3390/pathogens12081065)
Supplement: Supplementary file 1 [file pathogens-12-01065-s001.zip]

Archive with 1 entries (1 files):
- pathogens-2534159-supplementary.xlsx
