# Supplementary material for: Genomic and Phylogenetic Analysis of Bacillus cereus Biovar anthracis Isolated from Archival Bone Samples Reveals Earlier Natural History of the Pathogen
Source: Pathogens. 2023 Aug 20;12(8):1065. doi: 10.3390/pathogens12081065 (PMC10457788; doi:10.3390/pathogens12081065)
Supplement: Supplementary file 1 [file pathogens-12-01065-s001.zip › pathogens-2534159-supplementary.xlsx]

## Sheet: Sheet1
Collection_Date	Collection_Year	Year Range	Collection_Month	Host	Longitude	Latitude	Strain alias	geographic_location_(country)	geographic_location_(region_and_locality)	Sample	Same animal?
2008-05-01	2008-05-01	2006-2010	2008-05-01	Pan troglodytes	-7.335046	5.82183	Bcbva1	Cote d'Ivoire	Tai National Park	071-2a1
2009-04-18	2009-04-18	2006-2010	2009-04-18	Pan troglodytes	-7.275466	5.8474	Bcbva2	Cote d'Ivoire	Tai National Park	092-1
2009-04-17	2009-04-17	2006-2010	2009-04-17	Pan troglodytes	-7.275530	5.8472	Bcbva3	Cote d'Ivoire	Tai National Park	092-2
2009-04-20	2009-04-20	2006-2010	2009-04-20	Pan troglodytes	-7.281018	5.8479	Bcbva4	Cote d'Ivoire	Tai National Park	092-3
2009-04-14	2009-04-14	2006-2010	2009-04-14	Pan troglodytes	-7.280321	5.84555	Bcbva5	Cote d'Ivoire	Tai National Park	092-4
2008-12-01	2008-12-01	2006-2010	2008-12-01	Pan troglodytes	-7.278780	5.82673	Bcbva6	Cote d'Ivoire	Tai National Park	140-1
2008-04-20	2008-04-20	2006-2010	2008-04-20	Cephalophus sp.	-7.341995	5.87539	Bcbva7	Cote d'Ivoire	Tai National Park	178-2-1
2006-02-23	2006-02-23	2006-2010	2006-02-23	Cephalophus sp.			Bcbva8	Cote d'Ivoire	Tai National Park	178-6-1
2004-08-19	2004-08-19	2001-2005	2004-08-19	Cephalophus sp.			Bcbva9	Cote d'Ivoire	Tai National Park	178-7-1
01.03.2002	2002-01-01	2001-2005	2002-01-01	Pan troglodytes	-7.348521	5.84874	Bcbva10	Cote d'Ivoire	Tai National Park	185-2b
2009-04-22	2009-04-22	2006-2010	2009-04-22	Calliphoridae			Bcbva11	Cote d'Ivoire	Tai National Park	353-1
2009-05-16	2009-05-16	2006-2010	2009-05-16	Calliphoridae			Bcbva12	Cote d'Ivoire	Tai National Park	353-2
2012-02-27	2012-02-27	2011-2015	2012-02-27	Calliphoridae			Bcbva13	Cote d'Ivoire	Tai National Park	353-3
2012-03-15	2012-03-15	2011-2015	2012-03-15	Calliphoridae	-7.321115	5.815449	Bcbva14	Cote d'Ivoire	Tai National Park	359-12
2012-03-15	2012-03-15	2011-2015	2012-03-15	Calliphoridae	-7.321115	5.815449	Bcbva15	Cote d'Ivoire	Tai National Park	359-15
01.07.2012	2012-01-01	2011-2015	2012-01-01	Calliphoridae			Bcbva16	Cote d'Ivoire	Tai National Park	359-16
01.07.2012	2012	2011-2015	40909	Calliphoridae			Bcbva17	Cote d'Ivoire	Tai National Park	359-6
2012-03-15	2012-03-15	2011-2015	2012-03-15	Calliphoridae			Bcbva18	Cote d'Ivoire	Tai National Park	359-9
12.04.2013	2013-12-01	2011-2015	2013-12-01	Pan troglodytes	-7.359682	5.87009	Bcbva19	Cote d'Ivoire	Tai National Park	381-1
2013-04-14	2013-04-14	2011-2015	2013-04-14	Pan troglodytes	-7.347832	5.87394	Bcbva20	Cote d'Ivoire	Tai National Park	381-3
2012-09-18	2012-09-18	2011-2015	2012-09-18	Calliphoridae			Bcbva21	Cote d'Ivoire	Tai National Park	386-1
2012-09-18	2012-09-18	2011-2015	2012-09-18	Calliphoridae			Bcbva22	Cote d'Ivoire	Tai National Park	386-2
2012-10-10	2012-10-10	2011-2015	2012-10-10	Calliphoridae			Bcbva23	Cote d'Ivoire	Tai National Park	386-3
2012-10-10	2012-10-10	2011-2015	2012-10-10	Calliphoridae			Bcbva24	Cote d'Ivoire	Tai National Park	386-5
2012-10-10	2012-10-10	2011-2015	2012-10-10	Calliphoridae			Bcbva25	Cote d'Ivoire	Tai National Park	386-6
2012-10-10	2012-10-10	2011-2015	2012-10-10	Calliphoridae			Bcbva26	Cote d'Ivoire	Tai National Park	386-7
2012-10-10	2012-10-10	2011-2015	2012-10-10	Calliphoridae			Bcbva27	Cote d'Ivoire	Tai National Park	386-8
2012-10-10	2012-10-10	2011-2015	2012-10-10	Calliphoridae			Bcbva28	Cote d'Ivoire	Tai National Park	386-9
2013-04-20	2013-04-20	2011-2015	2013-04-20	Cercocebus atys	-7.324103	5.82798	Bcbva29	Cote d'Ivoire	Tai National Park	401-1
2013-04-25	2013-04-25	2011-2015	2013-04-25	Calliphoridae			Bcbva30	Cote d'Ivoire	Tai National Park	402-1
2013-04-25	2013-04-25	2011-2015	2013-04-25	Calliphoridae			Bcbva31	Cote d'Ivoire	Tai National Park	403-1
2013-04-25	2013-04-25	2011-2015	2013-04-25	Calliphoridae			Bcbva32	Cote d'Ivoire	Tai National Park	403-2
2013-05-15	2013-05-15	2011-2015	2013-05-15	Calliphoridae			Bcbva33	Cote d'Ivoire	Tai National Park	403-5
12.05.2013	2013-12-01	2011-2015	2013-12-01	Cercocebus atys	-7.322338	5.82945	Bcbva34	Cote d'Ivoire	Tai National Park	404-1
2013-05-16	2013-05-16	2011-2015	2013-05-16	Calliphoridae			Bcbva35	Cote d'Ivoire	Tai National Park	405-1
2013-05-17	2013-05-17	2011-2015	2013-05-17	Calliphoridae			Bcbva36	Cote d'Ivoire	Tai National Park	405-2
2013-06-15	2013-06-15	2011-2015	2013-06-15	Calliphoridae			Bcbva37	Cote d'Ivoire	Tai National Park	406-1
2013-06-15	2013-06-15	2011-2015	2013-06-15	Calliphoridae			Bcbva38	Cote d'Ivoire	Tai National Park	407-1
2013-06-15	2013-06-15	2011-2015	2013-06-15	Calliphoridae			Bcbva39	Cote d'Ivoire	Tai National Park	407-10
2013-06-15	2013-06-15	2011-2015	2013-06-15	Calliphoridae			Bcbva40	Cote d'Ivoire	Tai National Park	407-11
2013-06-15	2013-06-15	2011-2015	2013-06-15	Calliphoridae			Bcbva41	Cote d'Ivoire	Tai National Park	407-12
2013-06-15	2013-06-15	2011-2015	2013-06-15	Calliphoridae			Bcbva42	Cote d'Ivoire	Tai National Park	407-13
2013-06-15	2013-06-15	2011-2015	2013-06-15	Calliphoridae			Bcbva43	Cote d'Ivoire	Tai National Park	407-14
2013-06-15	2013-06-15	2011-2015	2013-06-15	Calliphoridae			Bcbva44	Cote d'Ivoire	Tai National Park	407-2
2013-06-15	2013-06-15	2011-2015	2013-06-15	Calliphoridae			Bcbva45	Cote d'Ivoire	Tai National Park	407-3
2013-06-15	2013-06-15	2011-2015	2013-06-15	Calliphoridae			Bcbva46	Cote d'Ivoire	Tai National Park	407-4
2013-06-16	2013-06-16	2011-2015	2013-06-16	Calliphoridae			Bcbva47	Cote d'Ivoire	Tai National Park	407-5
2013-06-16	41441	2011-2015	41441	Calliphoridae			Bcbva48	Cote d'Ivoire	Tai National Park	407-6
2013-06-16	2013-06-16	2011-2015	2013-06-16	Calliphoridae			Bcbva49	Cote d'Ivoire	Tai National Park	407-7
2013-06-16	2013-06-16	2011-2015	2013-06-16	Calliphoridae			Bcbva50	Cote d'Ivoire	Tai National Park	407-8
2013-06-16	2013-06-16	2011-2015	2013-06-16	Calliphoridae			Bcbva51	Cote d'Ivoire	Tai National Park	407-9
2013-05-30	2013-05-30	2011-2015	2013-05-30	Cephalophus sp.	-7.329750	5.83272	Bcbva52	Cote d'Ivoire	Tai National Park	408-1
2011-08-22	2011-08-22	2011-2015	2011-08-22	Pan troglodytes	-7.285815	5.83806	Bcbva53	Cote d'Ivoire	Tai National Park	423-1
2011-08-23	2011-08-23	2011-2015	2011-08-23	Pan troglodytes	-7.285806	5.83823	Bcbva54	Cote d'Ivoire	Tai National Park	424-1
2012-01-21	2012-01-21	2011-2015	2012-01-21	Cercopithecus diana	-7.276743	5.84314	Bcbva55	Cote d'Ivoire	Tai National Park	425-1
2012-09-29	2012-09-29	2011-2015	2012-09-29	Herpestidae	-7.315241	5.81101	Bcbva56	Cote d'Ivoire	Tai National Park	426-1
2008-12-31	2008-12-31	2011-2015	2008-12-31	Calliphoridae			Bcbva57	Cote d'Ivoire	Tai National Park	427-1
2002-02-13	2002-02-13	2011-2015	2002-02-13	Pan troglodytes			Bcbva58	Cote d'Ivoire	Tai National Park	434-1
2012-01-15	2012-01-15	2011-2015	2012-01-15	Pan troglodytes	-7.279277	5.82653	Bcbva59	Cote d'Ivoire	Tai National Park	435-1
01.02.2012	2012-01-01	2011-2015	2012-01-01	Cephalophus sp.	-7.333262	5.86347	Bcbva60	Cote d'Ivoire	Tai National Park	436-1
05.06.2012	2012-05-01	2011-2015	2012-05-01	Piliocolobus badius	-7.338552	5.86998	Bcbva61	Cote d'Ivoire	Tai National Park	437-1
2012-10-30	2012-10-30	2011-2015	2012-10-30	Cercopithecus diana	-7.319489	5.83383	Bcbva62	Cote d'Ivoire	Tai National Park	438-1
01.03.2013	2013-01-01	2011-2015	2013-01-01	Cercocebus atys	-7.327100	5.8372	Bcbva63	Cote d'Ivoire	Tai National Park	440-1
2011-12-19	2011-12-19	2011-2015	2011-12-19	Cercopithecus campbelli	-7.349070	5.86763	Bcbva64	Cote d'Ivoire	Tai National Park	441-1
2012-03-14	2012-03-14	2011-2015	2012-03-14	Cephalophus sp.	-7.304462	5.82275	Bcbva65	Cote d'Ivoire	Tai National Park	442-1
05.03.2013	2013-05-01	2011-2015	2013-05-01	Cercocebus atys	-7.317003	5.82282	Bcbva66	Cote d'Ivoire	Tai National Park	443-1
11.10.2012	2012-11-01	2011-2015	2012-11-01	Calliphoridae			Bcbva67	Cote d'Ivoire	Tai National Park	444
1998-04-16	1998-04-16	1996-2000	1998-04-16	Cercocebus atys			Bcbva68	Cote d'Ivoire	Tai National Park	459
1996-08-23	1996-08-23	1996-2000	1996-08-23	Pan troglodytes			Bcbva69	Cote d'Ivoire	Tai National Park	460	same as 529
1998-10-21	1998-10-21	1996-2000	1998-10-21	Pan troglodytes			Bcbva70	Cote d'Ivoire	Tai National Park	461
2000-09-26	2000-09-26	1996-2000	2000-09-26	Pan troglodytes			Bcbva71	Cote d'Ivoire	Tai National Park	462
08.12.2001	2001-08-01	2001-2005	2001-08-01	Pan troglodytes			Bcbva72	Cote d'Ivoire	Tai National Park	503-1
01.02.2013	2013-01-01	2011-2015	2013-01-01	Calliphoridae			Bcbva73	Liberia	Grebo	505-1	Same animal
01.02.2013	2013-01-01	2011-2015	2013-01-01	Calliphoridae			Bcbva74	Liberia	Grebo	505-2
01.02.2013	2013-01-01	2011-2015	2013-01-01	Calliphoridae			Bcbva75	Liberia	Grebo	505-3
01.02.2013	2013-01-01	2011-2015	2013-01-01	Calliphoridae			Bcbva76	Liberia	Grebo	505-4
2013-02-02	2013-02-02	2011-2015	2013-02-02	Calliphoridae			Bcbva77	Liberia	Grebo	506-1	same animal
2013-02-02	2013-02-02	2011-2015	2013-02-02	Calliphoridae			Bcbva78	Liberia	Grebo	506-2
2013-02-02	2013-02-02	2011-2015	2013-02-02	Calliphoridae			Bcbva79	Liberia	Grebo	506-3
2013-02-02	2013-02-02	2011-2015	2013-02-02	Calliphoridae			Bcbva80	Liberia	Grebo	506-4
06.04.2012	2012-06-01	2011-2015	2012-06-01	Cercopithecus diana	-7.320085	5.81575	Bcbva81	Cote d'Ivoire	Tai National Park	507-1	same animal
06.04.2012	2012-06-01	2011-2015	2012-06-01	Cercopithecus diana	-7.320085	5.81575	Bcbva82	Cote d'Ivoire	Tai National Park	507-2
06.04.2012	2012-06-01	2011-2015	2012-06-01	Cercopithecus diana	-7.320085	5.81575	Bcbva83	Cote d'Ivoire	Tai National Park	507-3
06.04.2012	2012-06-01	2011-2015	2012-06-01	Cercopithecus diana	-7.320085	5.81575	Bcbva84	Cote d'Ivoire	Tai National Park	507-4
06.04.2012	2012-06-01	2011-2015	2012-06-01	Cercopithecus diana	-7.320085	5.81575	Bcbva85	Cote d'Ivoire	Tai National Park	507-5
06.04.2012	2012-06-01	2011-2015	2012-06-01	Cercopithecus diana	-7.320085	5.81575	Bcbva86	Cote d'Ivoire	Tai National Park	507-6
02.12.2013	2013-02-01	2011-2015	2013-02-01	Cephalophus sp.	-7.326472	5.81145	Bcbva87	Cote d'Ivoire	Tai National Park	508-1	same animal
02.12.2013	2013-02-01	2011-2015	2013-02-01	Cephalophus sp.	-7.326472	5.81145	Bcbva88	Cote d'Ivoire	Tai National Park	508-2
02.12.2013	2013-02-01	2011-2015	2013-02-01	Cephalophus sp.	-7.326472	5.81145	Bcbva89	Cote d'Ivoire	Tai National Park	508-3
02.12.2013	2013-02-01	2011-2015	2013-02-01	Cephalophus sp.	-7.326472	5.81145	Bcbva90	Cote d'Ivoire	Tai National Park	508-4
02.12.2013	2013-02-01	2011-2015	2013-02-01	Cephalophus sp.	-7.326472	5.81145	Bcbva91	Cote d'Ivoire	Tai National Park	508-5
02.12.2013	2013-02-01	2011-2015	2013-02-01	Cephalophus sp.	-7.326472	5.81145	Bcbva92	Cote d'Ivoire	Tai National Park	508-6
2013-12-29	2013-12-29	2011-2015	2013-12-29	Cephalophus sp.			Bcbva93	Cote d'Ivoire	Tai National Park	509-1	same animal
2013-12-29	2013-12-29	2011-2015	2013-12-29	Cephalophus sp.	-7.288041	5.83949	Bcbva94	Cote d'Ivoire	Tai National Park	509-2
2013-12-29	2013-12-29	2011-2015	2013-12-29	Cephalophus sp.	-7.288041	5.83949	Bcbva95	Cote d'Ivoire	Tai National Park	509-3
2013-12-29	2013-12-29	2011-2015	2013-12-29	Cephalophus sp.	-7.288041	5.83949	Bcbva96	Cote d'Ivoire	Tai National Park	509-4
2013-12-29	2013-12-29	2011-2015	2013-12-29	Cephalophus sp.	-7.288041	5.83949	Bcbva97	Cote d'Ivoire	Tai National Park	509-5
2013-12-29	41637	2011-2015	41637	Cephalophus sp.	-7.288041	5.83949	Bcbva98	Cote d'Ivoire	Tai National Park	509-6
1996-08-23	1996-08-23	1996-2000	1996-08-23	Pan troglodytes			Bcbva99	Cote d'Ivoire	Tai National Park	529	same animal as 460
1905-06-25	2003-06-25	2001-2005	2003-06-25	Colobus polykomos			Bcbva100	Cote d'Ivoire	Tai National Park	530
1905-06-26	2004-06-26	2001-2005	2004-06-26	Cercocebus atys			Bcbva101	Cote d'Ivoire	Tai National Park	531
2013-10-01	2013-10-01	2011-2015	2013-10-01	Cephalophus sp.			Bcbva102	Cote d'Ivoire	Tai National Park	552
2013-09-27	2013-09-27	2011-2015	2013-09-27	Cephalophus sp.			Bcbva103	Cote d'Ivoire	Tai National Park	553
05.11.2013	2013-05-01	2011-2015	2013-05-01	Cephalophus sp.			Bcbva104	Cote d'Ivoire	Tai National Park	554
2001-10-15	2001-10-15	2001-2005	2001-10-15	Pan troglodytes	-7.350100	5.8765	Bcbva105	Cote d'Ivoire	Tai National Park	563
2001-10-15	2001-10-15	2001-2005	2001-10-15	Pan troglodytes	-7.350100	5.8765	Bcbva106	Cote d'Ivoire	Tai National Park	564-1	same animal
2001-10-15	2001-10-15	2001-2005	2001-10-15	Pan troglodytes	-7.350100	5.8765	Bcbva107	Cote d'Ivoire	Tai National Park	564-2
2001-10-15	2001-10-15	2001-2005	2001-10-15	Pan troglodytes	-7.350100	5.8765	Bcbva108	Cote d'Ivoire	Tai National Park	564-3
2001-10-15	2001-10-15	2001-2005	2001-10-15	Pan troglodytes	-7.350100	5.8765	Bcbva109	Cote d'Ivoire	Tai National Park	564-4
2001-10-15	2001-10-15	2001-2005	2001-10-15	Pan troglodytes	-7.350100	5.8765	Bcbva110	Cote d'Ivoire	Tai National Park	564-5
2001-10-15	2001-10-15	2001-2005	2001-10-15	Pan troglodytes	-7.350100	5.8765	Bcbva111	Cote d'Ivoire	Tai National Park	564-6
02.01.2012	2012-02-01	2011-2015	2012-02-01	Cercopithecus petaurista	-7.318055	5.82718	Bcbva112	Cote d'Ivoire	Tai National Park	565-1	same animal
02.01.2012	2012-02-01	2011-2015	2012-02-01	Cercopithecus petaurista	-7.318055	5.82718	Bcbva113	Cote d'Ivoire	Tai National Park	565-2
02.01.2012	2012-02-01	2011-2015	2012-02-01	Cercopithecus petaurista	-7.318055	5.82718	Bcbva114	Cote d'Ivoire	Tai National Park	565-3
02.01.2012	2012-02-01	2011-2015	2012-02-01	Cercopithecus petaurista	-7.318055	5.82718	Bcbva115	Cote d'Ivoire	Tai National Park	565-4
02.01.2012	2012-02-01	2011-2015	2012-02-01	Cercopithecus petaurista	-7.318055	5.82718	Bcbva116	Cote d'Ivoire	Tai National Park	565-5
02.01.2012	2012-02-01	2011-2015	2012-02-01	Cercopithecus petaurista	-7.318055	5.82718	Bcbva117	Cote d'Ivoire	Tai National Park	565-6
2012-01-25	2012-01-25	2011-2015	2012-01-25	Cephalophus sp.	-7.274059	5.82645	Bcbva118	Cote d'Ivoire	Tai National Park	566
2012-09-20	2012-09-20	2011-2015	2012-09-20	Colobus sp.	-7.312917	5.80332	Bcbva119	Cote d'Ivoire	Tai National Park	567
2009-04-26	2009-04-26	2006-2010	2009-04-26	Calliphoridae			Bcbva120	Cote d'Ivoire	Tai National Park	579
2013-05-26	2013-05-26	2011-2015	2013-05-26	Calliphoridae			Bcbva121	Cote d'Ivoire	Tai National Park	580-1	same animal
2013-05-26	2013-05-26	2011-2015	2013-05-26	Calliphoridae			Bcbva122	Cote d'Ivoire	Tai National Park	580-2
2013-05-26	2013-05-26	2011-2015	2013-05-26	Calliphoridae			Bcbva123	Cote d'Ivoire	Tai National Park	580-3
2013-05-26	2013-05-26	2011-2015	2013-05-26	Calliphoridae			Bcbva124	Cote d'Ivoire	Tai National Park	580-4
2013-05-26	2013-05-26	2011-2015	2013-05-26	Calliphoridae			Bcbva125	Cote d'Ivoire	Tai National Park	581
2013-05-26	2013-05-26	2011-2015	2013-05-26	Calliphoridae			Bcbva126	Cote d'Ivoire	Tai National Park	582
2013-05-25	2013-05-25	2011-2015	2013-05-25	Calliphoridae			Bcbva127	Cote d'Ivoire	Tai National Park	583
2013-05-25	2013-05-25	2011-2015	2013-05-25	Calliphoridae			Bcbva128	Cote d'Ivoire	Tai National Park	584
02.06.2014	2014-02-01	2011-2015	2014-02-01	Calliphoridae			Bcbva129	Cote d'Ivoire	Tai National Park	585
01.06.2014	2014-01-01	2011-2015	2014-01-01	Calliphoridae			Bcbva130	Cote d'Ivoire	Tai National Park	586
01.06.2014	2014-01-01	2011-2015	2014-01-01	Calliphoridae			Bcbva131	Cote d'Ivoire	Tai National Park	587
01.06.2014	2014-01-01	2011-2015	2014-01-01	Calliphoridae			Bcbva132	Cote d'Ivoire	Tai National Park	588-1	same animal
01.06.2014	2014-01-01	2011-2015	2014-01-01	Calliphoridae			Bcbva133	Cote d'Ivoire	Tai National Park	588-2
01.06.2014	2014-01-01	2011-2015	2014-01-01	Calliphoridae			Bcbva134	Cote d'Ivoire	Tai National Park	588-3
01.06.2014	2014-01-01	2011-2015	2014-01-01	Calliphoridae			Bcbva135	Cote d'Ivoire	Tai National Park	588-4
07.06.2014	2014-07-01	2011-2015	2014-07-01	Calliphoridae			Bcbva136	Cote d'Ivoire	Tai National Park	592
07.06.2014	2014-07-01	2011-2015	2014-07-01	Calliphoridae			Bcbva137	Cote d'Ivoire	Tai National Park	593-1	same animal
07.06.2014	2014-07-01	2011-2015	2014-07-01	Calliphoridae			Bcbva138	Cote d'Ivoire	Tai National Park	593-2
07.06.2014	2014-07-01	2011-2015	2014-07-01	Calliphoridae			Bcbva139	Cote d'Ivoire	Tai National Park	593-3
07.06.2014	2014-07-01	2011-2015	2014-07-01	Calliphoridae			Bcbva140	Cote d'Ivoire	Tai National Park	593-4
07.06.2014	2014-07-01	2011-2015	2014-07-01	Calliphoridae			Bcbva141	Cote d'Ivoire	Tai National Park	594
2014-05-30	2014-05-30	2011-2015	2014-05-30	Calliphoridae			Bcbva142	Cote d'Ivoire	Tai National Park	595
07.06.2014	2014-07-01	2011-2015	2014-07-01	Calliphoridae			Bcbva143	Cote d'Ivoire	Tai National Park	596
2014-05-27	2014-05-27	2011-2015	2014-05-27	Calliphoridae			Bcbva144	Cote d'Ivoire	Tai National Park	597-1	same animal
2014-05-27	2014-05-27	2011-2015	2014-05-27	Calliphoridae			Bcbva145	Cote d'Ivoire	Tai National Park	597-2
2014-05-27	2014-05-27	2011-2015	2014-05-27	Calliphoridae			Bcbva146	Cote d'Ivoire	Tai National Park	597-3
2014-05-27	2014-05-27	2011-2015	2014-05-27	Calliphoridae			Bcbva147	Cote d'Ivoire	Tai National Park	597-4
09.06.2014	2014-09-01	2011-2015	2014-09-01	Calliphoridae			Bcbva148	Cote d'Ivoire	Tai National Park	598
2014-05-31	2014-05-31	2011-2015	2014-05-31	Calliphoridae			Bcbva149	Cote d'Ivoire	Tai National Park	599
2014-05-30	2014-05-30	2011-2015	2014-05-30	Calliphoridae			Bcbva150	Cote d'Ivoire	Tai National Park	600-1	same animal
2014-05-30	2014-05-30	2011-2015	2014-05-30	Cephalophus sp.			Bcbva151	Cote d'Ivoire	Tai National Park	600-2
09.06.2014	41883	2011-2015	41883	Cephalophus sp.			Bcbva152	Cote d'Ivoire	Tai National Park	601
2014-02-17	2014-02-17	2011-2015	2014-02-17	Cephalophus sp.	-7.318345	5.8271	Bcbva153	Cote d'Ivoire	Tai National Park	602
2014-02-21	2014-02-21	2011-2015	2014-02-21	Cephalophus sp.	-7.330257	5.835207	Bcbva154	Cote d'Ivoire	Tai National Park	603
04.03.2014	2014-04-01	2011-2015	2014-04-01	Cephalophus sp.	-7.304491	5.81611	Bcbva155	Cote d'Ivoire	Tai National Park	604
2014-03-20	2014-03-20	2011-2015	2014-03-20	Cephalophus sp.	-7.338608	5.86925	Bcbva156	Cote d'Ivoire	Tai National Park	605
11.04.2014	2014-11-01	2011-2015	2014-11-01	Cephalophus sp.	-7.338011	5.86969	Bcbva157	Cote d'Ivoire	Tai National Park	606
2014-04-17	2014-04-17	2011-2015	2014-04-17	Cephalophus sp.	-7.338120	5.87253	Bcbva158	Cote d'Ivoire	Tai National Park	607-1	same animal
2014-04-17	2014-04-17	2011-2015	2014-04-17	Cephalophus sp.	-7.338120	5.87253	Bcbva159	Cote d'Ivoire	Tai National Park	607-2
2014-04-17	2014-04-17	2011-2015	2014-04-17	Cephalophus sp.	-7.338120	5.87253	Bcbva160	Cote d'Ivoire	Tai National Park	607-3
2014-04-17	2014-04-17	2011-2015	2014-04-17	Cephalophus sp.	-7.338120	5.87253	Bcbva161	Cote d'Ivoire	Tai National Park	607-4
2014-04-17	2014-04-17	2011-2015	2014-04-17	Cephalophus sp.	-7.338120	5.87253	Bcbva162	Cote d'Ivoire	Tai National Park	607-5
2014-04-17	2014-04-17	2011-2015	2014-04-17	Cephalophus sp.	-7.338120	5.87253	Bcbva163	Cote d'Ivoire	Tai National Park	607-6
2014-04-28	2014-04-28	2011-2015	2014-04-28	Cephalophus sp.	-7.356042	5.86723	Bcbva164	Cote d'Ivoire	Tai National Park	608
2014-05-13	2014-05-13	2011-2015	2014-05-13	Cephalophus sp.	-7.324640	5.82344	Bcbva165	Cote d'Ivoire	Tai National Park	609
03.06.2014	2014-03-01	2011-2015	2014-03-01	Cephalophus sp.	-7.358087	5.86889	Bcbva166	Cote d'Ivoire	Tai National Park	610
04.06.2014	2014-04-01	2011-2015	2014-04-01	Cephalophus sp.	-7.335895	5.87065	Bcbva167	Cote d'Ivoire	Tai National Park	611
08.06.2014	2014-08-01	2011-2015	2014-08-01	Cephalophus sp.	-7.336863	5.8702	Bcbva168	Cote d'Ivoire	Tai National Park	612
2014-05-30	2014-05-30	2011-2015	2014-05-30	Calliphoridae			Bcbva169	Cote d'Ivoire	Tai National Park	613
2014-05-25	2014-05-25	2011-2015	2014-05-25	Calliphoridae			Bcbva170	Cote d'Ivoire	Tai National Park	614-1	same animal
2014-05-25	2014-05-25	2011-2015	2014-05-25	Calliphoridae			Bcbva171	Cote d'Ivoire	Tai National Park	614-2
2014-05-25	2014-05-25	2011-2015	2014-05-25	Calliphoridae			Bcbva172	Cote d'Ivoire	Tai National Park	614-3
2014-05-25	2014-05-25	2011-2015	2014-05-25	Calliphoridae			Bcbva173	Cote d'Ivoire	Tai National Park	614-4
2014-05-25	2014-05-25	2011-2015	2014-05-25	Calliphoridae			Bcbva174	Cote d'Ivoire	Tai National Park	615
11.06.2002	2014-11-01	2011-2015	2014-11-01	Pan troglodytes	-7.298814	5.82413	Bcbva175	Cote d'Ivoire	Tai National Park	Ca
2002-02-14	2002-02-14	2001-2005	2002-02-14	Pan troglodytes	-7.327980	5.84793	Bcbva176	Cote d'Ivoire	Tai National Park	CIRef	this is same as CI
2001-10-15	2001-10-15	2001-2005	2001-10-15	Pan troglodytes			Bcbva177	Cote d'Ivoire	Tai National Park	Fa7
07.04.2008	2008-07-01	2006-2010	2008-07-01	Pan troglodytes	-7.278828	5.84358	Bcbva178	Cote d'Ivoire	Tai National Park	HaGaCI8
2002-02-14	37301	2001-2005	37301	Pan troglodytes	-7.327980	5.84793	CI	Cote d'Ivoire	Tai National Park		CI strain
2014-01-09	2014-01-09	2011-2015	2014-01-09	Pan troglodytes			CAM	Cameroon	Dja Wildlife Reserve	CAM
2012-08-05	2012-08-05	2011-2015	2012-08-05	Elephant			CAR A-363/2	Central African Republic	Dzanga\, Sangha Special Reserve	CAR A-363/2
2013-01-05	2013-01-05	2011-2015	2013-01-05	Gorilla			CAR A-364/1	Central African Republic	Dzanga\, Sangha Special Reserve	CAR A-364/1
2012-03-04	2012-03-04	2011-2015	2012-03-04	Goat			DRC 14-0024-1	Democratic Republic of the Congo	Luebo\, Congo	DRC 14-0024-1
3/2010 - 6/2010	2010-06-01	2006-2010	2010-06-01	Colobus polykomos			UFBc0001	Cote d'Ivoire	Tai National Park	UFBc0001
5/1993 - 8/1994	1994-08-01	1991-1995	1994-08-01	Cercocebus atys			UFBc0002	Cote d'Ivoire	Tai National Park	UFBc0002	same animal
5/1993 - 8/1994	1994-08-01	1991-1995	1994-08-01	Cercocebus atys			UFBc0007	Cote d'Ivoire	Tai National Park	UFBc0007
5/1993 - 8/1994	1994-08-01	1991-1995	1994-08-01	Colobus polykomos			UFBc0009	Cote d'Ivoire	Tai National Park	UFBc0009
3/2003 - 6/2003	2003-06-01	2001-2005	2003-06-01	Cercocebus atys			UFBc0011	Cote d'Ivoire	Tai National Park	UFBc0011
